# Supplementary material for: Development of Antioxidant and Stable Conjugated Linoleic Acid Pickering Emulsion with Protein Nanofibers by Microwave-Assisted Self-Assembly
Source: Foods. 2021 Aug 15;10(8):1892. doi: 10.3390/foods10081892 (PMC8391289; doi:10.3390/foods10081892)
Supplement: Supplementary file 1 [file foods-10-01892-s001.zip]

Archive with 1 entries (1 files):
- foods-1311816-supplementary.pdf
